# Supplementary material for: The relationship between least-cost and resistance distance
Source: PLoS One. 2017 Mar 28;12(3):e0174212. doi: 10.1371/journal.pone.0174212 (PMC5369686; doi:10.1371/journal.pone.0174212)
Supplement: S1 File — Compressed R scripts used to perform all the analyses mentioned in the “Materials and Methods” section. (ZIP) [file pone.0174212.s007.zip]

Archive with 3 entries (3 files):
- Function_library.R
- Node_experiment.R
- Aggregation_experiment.R
