# Supplementary material for: The relationship between least-cost and resistance distance
Source: PLoS One. 2017 Mar 28;12(3):e0174212. doi: 10.1371/journal.pone.0174212 (PMC5369686; doi:10.1371/journal.pone.0174212)
Supplement: S1 File — Compressed R scripts used to perform all the analyses mentioned in the “Materials and Methods” section. (ZIP) [file pone.0174212.s007.zip › Function_library.R]

# Mode aggregation function
my_mode <- function(vals,na.rm){
  vals <- vals[!is.na(vals)]
  return(as.numeric(names(sort(table(vals),decreasing = T))[1]))
}

# Function to simulate a 4 class categorical landscape
sim_cat_land <- function(landscape,nb_bins){
  # Split probabilities into n breaks
  bins <- seq(from = 0, to = 1, length.out = nb_bins + 1)
  breaks <- bins[c(-1,-(length(bins)))]
  
  # Make quantiles to make categories
  brks_resist <- c(min(landscape[]),as.numeric(quantile(landscape, probs = breaks)),max(landscape[]))
  brks_resist <- round(brks_resist,0)
  
  # What will the resistance be for these bins?
  resistances <- c()
  for(i in 1:(length(brks_resist)-1)){
    resistances <- c(resistances,mean(c(brks_resist[i],brks_resist[i+1])))
  }
  rm(i)
  
  # Reclassification
  rclmat <- matrix(NA, ncol=3, nrow=nb_bins)
  rclmat[,1] <- brks_resist[1:(length(brks_resist)-1)]
  rclmat[,2] <- brks_resist[2:(length(brks_resist))] + 1
  rclmat[,3] <- round(resistances,0)
  rc <- reclassify(x = landscape, rcl = rclmat, right = F)
  
  # Check if the reclassfication worked
  # The values from the new raster must be found in rclmat[,3], if not causes an error
  if(any(!(names(table(rc[])) %in% rclmat[,3]))){
    stop("Number of categorizes did not work")
  }
  
  # Remove stuff
  rm(bins,breaks,brks_resist,resistances,rclmat)
  
  # Return landscape
  return(rc)
}


# Function to simulate a continuous landscape
sim_con_land <- function(dimension,SA_range,seed_num){
  require(scales)
  
  # Set seed number
  set.seed(seed_num)
  
  # Simulate landscape
  xy <- expand.grid(1:dimension, 1:dimension)
  names(xy) <- c("x","y")
  
  # define the gstat object (spatial model)
  g.dummy <- gstat(formula=z~1, locations=~x+y, dummy=T, beta=1, 
                   model=vgm(psill=0.025,range=SA_range,model="Exp"), nmax=20)
  
  # make a simulation based on the gstat object
  yy <- predict(g.dummy, newdata=xy, nsim=1)
  
  # Scale the values for between 1 and 1000
  yy$sim1 <- rescale(x = yy$sim1, to = c(1,1000))  
  
  # Make integer raster
  yy$sim1 <- round(yy$sim1,0)
  
  # show one realisation
  gridded(yy) = ~x+y
  con_rat <- raster(yy)
  
  # Remove junk
  rm(g.dummy,yy,xy)
  
  # Return landscape
  return(con_rat)
}

# make Pnts
make_focal_pnts <- function(rat,nbpnts,type="random",seed_num){
  set.seed(seed_num)
  #rat <- raster(matrix(rnorm(100)))
  require(rgeos)
  mycondition <- T
  while(mycondition){
    require(rgeos)
    poly <- SpatialPolygons(list(Polygons(list(Polygon(matrix(c(extent(rat)[1],extent(rat)[3],
                                                                extent(rat)[1],extent(rat)[4],
                                                                extent(rat)[2],extent(rat)[4],
                                                                extent(rat)[2],extent(rat)[3],
                                                                extent(rat)[1],extent(rat)[3]),
                                                              byrow = T, ncol = 2))),1)))
    
    buffer_dist <- abs(extent(poly)[1] - extent(poly)[2])/10
    poly_buff <- gBuffer(poly,width = -buffer_dist) # Inside buffer
    pnts <- coordinates(spsample(poly_buff,n = nbpnts,type = "random"))
    mycondition <- any(dist(pnts) < buffer_dist) # If it is false then nothing is too close
  }
  
  # Make ID column
  pnts <- data.frame("ID"=1:dim(pnts)[1],pnts)
  
  #return pnts
  return(pnts)
}

# Initializes Circuitscape and runs it
run_cs <- function(CS_path = 'C:/"Program Files"/Circuitscape/cs_run.exe',
                   sites,
                   rs,
                   workdir,
                   extra = NULL,
                   rmdir = T,
                   verbose = F){
  
  # Create a working dir for CS, but check if it exist first, if it does remove it
  if(file.exists(workdir)){
    unlink(workdir, recursive = T, force = T)
  }
  dir.create(workdir)
  
  # Make a template CS .ini file
  CS_ini <- c("[circuitscape options]",            
              "data_type = raster",
              "scenario = pairwise",
              paste(c("point_file =",
                      "habitat_file =",
                      "output_file ="),
                    paste(workdir,
                          c("sites.txt",
                            "landscape.asc",
                            "CS.out"),
                          sep="/")))
  
  # Extras
  if(!is.null(extra)){
    CS_ini <- c(CS_ini,extra)
  }
  
  # Print INIT file
  if(verbose){
    print(CS_ini)
  }
  
  # Write the CS .ini to your working directory
  writeLines(CS_ini,paste(workdir,"myini.ini",sep="/"))
  
  # Make the CS run cmd
  CS_run <- paste(CS_path, paste(workdir,"myini.ini",sep="/")) # Make the cmd
  
  # Write points to the CS dir
  write.table(sites, paste(workdir,"sites.txt",sep="/"), row.names = F, col.names = F)
  
  # Write rasters to your working directory
  writeRaster(rs,paste(workdir,"landscape.asc",sep="/"),overwrite=TRUE)
  
  # Run the CS command
  system(CS_run, ignore.stdout = !verbose, ignore.stderr = !verbose)
  
  # Import the effective resistance
  cs_dist <- as.dist(read.csv(paste(workdir,"CS_resistances.out",sep="/"),
                              sep=" ",row.names=1,header=1))
  
  # Remove CSwork dir
  if(rmdir){
    unlink(workdir, recursive = T, force = T)
  }
  
  # Return dists
  return(cs_dist)
}

# Script that generates a landscape and does spatial and data aggregation
# Returns effective distance metrics and their differences
aggregation_sims <- function(params = list("dimension"= 100,
                                           "SA_range"= 20,
                                           "cell_agg" = 2,
                                           "nbins" = 2,
                                           "nbpnts" = 10,
                                           "seednum" = 1),
                             cor_method = "spearman",
                             plot_land = F,
                             rm_dir = T,
                             CS_path = 'C:/"Program Files"/Circuitscape/cs_run.exe',
                             verbose = F,
                             wdpath = getwd()){
  
  tryCatch({
    # Set local params
    dimension = params[[1]]
    SA_range = params[[2]]
    cell_agg = params[[3]]
    nbins = params[[4]]
    nbpnts = params[[5]]
    seednum = params[[6]]
    set.seed(seednum)
    
    # Print
    print(paste("dimension = ",dimension,
                ", SA_range = ",SA_range,
                ", cell_agg = ",cell_agg,
                ", nbins = ",nbins,
                ", nbpnts = ",nbpnts,
                ", seednum = ",seednum,
                sep=""))
    
    # Load libraries
    source(paste(wdpath,"functions.R",sep="/"))
    require(gstat)
    require(raster)
    require(gdistance)
    require(scales)
    
    # Make template landscape
    if(verbose){
      print("Creating Landscape")
    }
    landscape1 <- sim_con_land(dimension = dimension,
                               SA_range = SA_range,
                               seed_num = seednum)
    if(verbose){
      print("Completed creating Landscape")
    }
    
    # Now aggregate take L1 and agg the cells
    if(verbose){
      print("Spatial aggregation")
    }
    if(cell_agg > 1){
      landscape2 <- aggregate(landscape1, 
                              fact=cell_agg, 
                              fun=my_mode)
    }else{
      landscape2 <- landscape1
    }
    if(verbose){
      print("Completed Spatial aggregation")
    }
    
    
    # From template continuous landscape make discreet representation with k levels
    # Only if the k levels are smaller than the current levels
    if(verbose){
      print("Data aggregation")
    }
    if(nbins < length(unique(landscape1[]))){
      landscape3 <- sim_cat_land(landscape = landscape1,
                                 nb_bins = nbins)
    }
    if(verbose){
      print("Completed data aggregation")
    }
    
    
    # Make random sites on the landscape
    if(verbose){
      print("Finding focal points")
    }
    focal_pnts <- make_focal_pnts(rat = landscape1, 
                                  nbpnts = nbpnts, 
                                  type = "random",
                                  seed_num = seednum)
    if(verbose){
      print("Found focal points")
    }
    
    # Plot landscapes with sites
    if(plot_land){
      # Plot it
      x11(20,12)
      par(mfrow=c(1,3))
      plot(landscape1, main = paste("SA_range =", SA_range))
      points(focal_pnts[,2:3],pch=19,col="blue",cex=1.5)
      plot(landscape2, main = paste("cell_agg =",cell_agg))
      points(focal_pnts[,2:3],pch=19,col="blue",cex=1.5)
      plot(landscape3, main = paste("nbins =", nbins))
      points(focal_pnts[,2:3],pch=19,col="blue",cex=1.5)
    }
    
    # CS workdir path
    CSdir <- paste(wdpath,
                   paste("CS_output",dimension, SA_range, 
                         cell_agg, nbins, nbpnts, seednum, sep="_"),
                   sep = "/")
    
    # Euclidean distance
    geo_dist <- as.dist(pointDistance(focal_pnts[,2:3], lonlat = F))
    
    # Resistance distance
    if(verbose){
      print("Running CS")
    }
    cs_dist1 <- run_cs(sites = focal_pnts,
                       rs = landscape1, 
                       workdir = paste(CSdir,1,sep="_"), 
                       rmdir = rm_dir,
                       verbose = verbose,
                       CS_path = CS_path)
    
    cs_dist2 <- run_cs(sites = focal_pnts, 
                       rs = landscape2, 
                       workdir = paste(CSdir,2,sep="_"), 
                       rmdir = rm_dir,
                       verbose = verbose,
                       CS_path = CS_path)
    
    cs_dist3 <- run_cs(sites = focal_pnts, 
                       rs = landscape3, 
                       workdir = paste(CSdir,3,sep="_"), 
                       rmdir = rm_dir,
                       verbose = verbose,
                       CS_path = CS_path)
    
    # gdistance, make transition rasters
    if(verbose){
      print("Running gdistance")
    }
    tr1 <- transition(x=1/landscape1,
                      transitionFunction=mean,
                      directions=8) #Transition object from the raster
    tr2 <- transition(x=1/landscape2,
                      transitionFunction=mean,
                      directions=8) #Transition object from the raster
    tr3 <- transition(x=1/landscape3,
                      transitionFunction=mean,
                      directions=8) #Transition object from the raster
    
    # Cost distance
    cost_dist1 <- costDistance(x=tr1,
                               fromCoords=as.matrix(focal_pnts[,2:3]))
    cost_dist2 <- costDistance(x=tr2,
                               fromCoords=as.matrix(focal_pnts[,2:3]))
    cost_dist3 <- costDistance(x=tr3,
                               fromCoords=as.matrix(focal_pnts[,2:3]))
    
    # Commute-time (~ resistance distance)
    comm_dist1 <- commuteDistance(x=tr1,
                                  coords=as.matrix(focal_pnts[,2:3]))
    comm_dist2 <- commuteDistance(x=tr2,
                                  coords=as.matrix(focal_pnts[,2:3]))
    comm_dist3 <- commuteDistance(x=tr3,
                                  coords=as.matrix(focal_pnts[,2:3]))
    
    # Make a distance table
    dist_df <- data.frame("geo_dist"=as.numeric(geo_dist),
                          "cost_dist1"=as.numeric(cost_dist1),
                          "cost_dist2"=as.numeric(cost_dist2),
                          "cost_dist3"=as.numeric(cost_dist3),
                          "cs_dist1"=as.numeric(cs_dist1),
                          "cs_dist2"=as.numeric(cs_dist2),
                          "cs_dist3"=as.numeric(cs_dist3),
                          "comm_dist1"=as.numeric(comm_dist1),
                          "comm_dist2"=as.numeric(comm_dist2),
                          "comm_dist3"=as.numeric(comm_dist3))
    
    # Correlations between methods on the same landscape
    corr_LCD_RD_L1 <- cor(dist_df$cost_dist1, dist_df$cs_dist1, method = cor_method)
    corr_CT_RD_L1 <- cor(dist_df$comm_dist1, dist_df$cs_dist1, method = cor_method)
    corr_LCD_RD_L2 <- cor(dist_df$cost_dist2, dist_df$cs_dist2, method = cor_method)
    corr_CT_RD_L2 <- cor(dist_df$comm_dist2, dist_df$cs_dist2, method = cor_method)
    corr_LCD_RD_L3 <- cor(dist_df$cost_dist3, dist_df$cs_dist3, method = cor_method)
    corr_CT_RD_L3 <- cor(dist_df$comm_dist3, dist_df$cs_dist3, method = cor_method)
    
    # Delta correlations between template and aggregates
    delta_LCD_RD_L1L2 <- corr_LCD_RD_L1 - corr_LCD_RD_L2
    delta_LCD_RD_L1L3 <- corr_LCD_RD_L1 - corr_LCD_RD_L3
    
    # Correlation within variation
    corr_LCD_L1L2 <- cor(dist_df$cost_dist1, dist_df$cost_dist2, method = cor_method)
    corr_LCD_L1L3 <- cor(dist_df$cost_dist1, dist_df$cost_dist3, method = cor_method)
    corr_RD_L1L2 <- cor(dist_df$cs_dist1, dist_df$cs_dist2, method = cor_method)
    corr_RD_L1L3 <- cor(dist_df$cs_dist1, dist_df$cs_dist3, method = cor_method)
    
    # Make summary output 
    results <- c("dimension" = dimension, 
                 "SA_range" = SA_range, 
                 "seednum" = seednum,
                 "cell_agg"=cell_agg,
                 "nbins" = nbins,
                 "nbpnts" = nbpnts,
                 
                 "mean_GD" = mean(dist_df$geo_dist),
                 "sd_GD" = sd(dist_df$geo_dist),
                 
                 "mean_LCD_L1" = mean(dist_df$cost_dist1),
                 "sd_LCD_L1" = sd(dist_df$cost_dist1),
                 "mean_LCD_L2" = mean(dist_df$cost_dist2),
                 "sd_LCD_L2" = sd(dist_df$cost_dist2),
                 "mean_LCD_L3" = mean(dist_df$cost_dist3),
                 "sd_LCD_L3" = sd(dist_df$cost_dist3),
                 
                 "mean_RD_L1" = mean(dist_df$cs_dist1),
                 "sd_RD_L1" = sd(dist_df$cs_dist1),
                 "mean_RD_L2" = mean(dist_df$cs_dist2),
                 "sd_RD_L2" = sd(dist_df$cs_dist2),
                 "mean_RD_L3" = mean(dist_df$cs_dist3),
                 "sd_RD_L3" = sd(dist_df$cs_dist3),
                 
                 "mean_CT_L1" = mean(dist_df$comm_dist1),
                 "sd_CT_L1" = sd(dist_df$comm_dist1),
                 "mean_CT_L2" = mean(dist_df$comm_dist2),
                 "sd_CT_L2" = sd(dist_df$comm_dist2),
                 "mean_CT_L3" = mean(dist_df$comm_dist3),
                 "sd_CT_L3" = sd(dist_df$comm_dist3),
                 
                 "corr_LCD_RD_L1" = corr_LCD_RD_L1,
                 "corr_LCD_RD_L2" = corr_LCD_RD_L2,
                 "corr_LCD_RD_L3" = corr_LCD_RD_L3,
                 
                 "corr_CT_RD_L1" = corr_CT_RD_L1,
                 "corr_CT_RD_L2" = corr_CT_RD_L2,
                 "corr_CT_RD_L3" = corr_CT_RD_L3,
                 
                 "delta_LCD_RD_L1L2" = delta_LCD_RD_L1L2,
                 "delta_LCD_RD_L1L3" = delta_LCD_RD_L1L3,
                 
                 "corr_LCD_L1L2" = corr_LCD_L1L2,
                 "corr_LCD_L1L3" = corr_LCD_L1L3,
                 
                 "corr_RD_L1L2" = corr_RD_L1L2,
                 "corr_RD_L1L3" = corr_RD_L1L3)
    
    # Return output
    return(list("tab"=results,
                "landscapes"=list("L1"=landscape1,"L2"=landscape2, "L3" = landscape3),
                "sites"=focal_pnts,
                "distances"=dist_df))
    
    # error handler for when number of observation differ
  }, error = function(err) {
    print(paste("MY_ERROR:  ",err))
  })
}


# Script that generates a landscape with 10,000 - 1 million nodes
# Returns effective distance metrics and their differences
nber_nodes_sim <- function(seednum,
                           nbpnts,
                           cor_method = "spearman",
                           CS_PATH = 'C:/"Program Files"/Circuitscape/cs_run.exe',
                           verbose = F,
                           plot_land = F,
                           wdpath = getwd(),
                           rm_dir = T){
  
  tryCatch({
    
    # Set local params
    set.seed(seednum)
    dimension = sample(x = 100:1000, size = 1)
    
    # dim needs to be larger than SA_range
    SA_range = sample(x = 1:dimension, size = 1)
    
    # Print
    print(paste("dimension = ",dimension,
                ", SA_range = ",SA_range,
                ", seednum = ",seednum,
                ", nbpnts = ",nbpnts,
                sep=""))
    
    # Load libraries
    source(paste(wdpath,"functions.R",sep="/"))
    require(gstat)
    require(raster)
    require(gdistance)
    require(scales)
    
    # Make template landscape
    if(verbose){
      print("Creating Landscape")
    }
    landscape1 <- sim_con_land(dimension = dimension,
                               SA_range = SA_range,
                               seed_num = seednum)
    if(verbose){
      print("Completed creating Landscape")
    }
    
    # Make random sites on the landscape
    if(verbose){
      print("Finding focal points")
    }
    focal_pnts <- make_focal_pnts(rat = landscape1, 
                                  nbpnts = nbpnts, 
                                  type = "random",
                                  seed_num = seednum)
    if(verbose){
      print("Found focal points")
    }
    
    # Plot landscapes with sites
    if(plot_land){
      # Plot it
      x11(12,12)
      plot(landscape1, main = paste("SA_range =", SA_range))
      points(focal_pnts[,2:3],pch=19,col="blue",cex=1.5)
    }
    
    # CS workdir path
    CSdir <- paste(wdpath,
                   paste("CS_output",dimension, 
                         SA_range, nbpnts, seednum, sep="_"),
                   sep = "/")
    
    # Euclidean distance
    geo_dist <- as.dist(pointDistance(focal_pnts[,2:3], lonlat = F))
    
    # Resistance distance
    if(verbose){
      print("Running CS")
    }
    cs_dist1 <- run_cs(sites = focal_pnts,
                       rs = landscape1, 
                       workdir = paste(CSdir,1,sep="_"), 
                       rmdir = rm_dir,
                       verbose = verbose)
    
    # gdistance, make transition rasters
    if(verbose){
      print("Running gdistance")
    }
    tr1 <- transition(x=1/landscape1,
                      transitionFunction=mean,
                      directions=8) #Transition object from the raster
    
    # Cost distance
    cost_dist1 <- costDistance(x=tr1,
                               fromCoords=as.matrix(focal_pnts[,2:3]))
    
    # Commute-time (~ resistance distance)
    comm_dist1 <- commuteDistance(x=tr1,
                                  coords=as.matrix(focal_pnts[,2:3]))
    
    # Make a distance table
    dist_df <- data.frame("geo_dist"=as.numeric(geo_dist),
                          "cost_dist1"=as.numeric(cost_dist1),
                          "cs_dist1"=as.numeric(cs_dist1),
                          "comm_dist1"=as.numeric(comm_dist1))
    
    # Correlations between methods on the same landscape
    corr_LCD_RD_L1 <- cor(dist_df$cost_dist1, dist_df$cs_dist1, method = cor_method)
    corr_CT_RD_L1 <- cor(dist_df$comm_dist1, dist_df$cs_dist1, method = cor_method)
    corr_LCD_GD_L1 <- cor(dist_df$cost_dist1, dist_df$geo_dist, method = cor_method)
    corr_RD_GD_L1 <- cor(dist_df$cs_dist1, dist_df$geo_dist, method = cor_method)
    
    # Make summary output 
    results <- c("dimension" = dimension, 
                 "SA_range" = SA_range, 
                 "seednum" = seednum,
                 "nbpnts" = nbpnts,
                 "res" = res(landscape1),
                 "ncell" = ncell(landscape1),
                 "mean_GD" = mean(dist_df$geo_dist),
                 "sd_GD" = sd(dist_df$geo_dist),
                 "mean_LCD_L1" = mean(dist_df$cost_dist1),
                 "sd_LCD_L1" = sd(dist_df$cost_dist1),
                 "mean_RD_L1" = mean(dist_df$cs_dist1),
                 "sd_RD_L1" = sd(dist_df$cs_dist1),
                 "mean_CT_L1" = mean(dist_df$comm_dist1),
                 "sd_CT_L1" = sd(dist_df$comm_dist1),
                 "corr_LCD_RD_L1" = corr_LCD_RD_L1,
                 "corr_CT_RD_L1" = corr_CT_RD_L1,
                 "corr_LCD_GD_L1" = corr_LCD_GD_L1,
                 "corr_RD_GD_L1" = corr_RD_GD_L1)
    
    # Return output
    return(list("tab"=results,
                "landscapes"=landscape1,
                "sites"=focal_pnts,
                "distances"=dist_df))
    
    # error handler for when number of observation differ
  }, error = function(err) {
    print(paste("MY_ERROR:  ",err))
  })
}
