# Supplementary material for: The relationship between least-cost and resistance distance
Source: PLoS One. 2017 Mar 28;12(3):e0174212. doi: 10.1371/journal.pone.0174212 (PMC5369686; doi:10.1371/journal.pone.0174212)
Supplement: S1 File — Compressed R scripts used to perform all the analyses mentioned in the “Materials and Methods” section. (ZIP) [file pone.0174212.s007.zip › Node_experiment.R]

# Number of node experiment

# Clear workspace
rm(list=ls())

# Load libraries
library(gdistance)
library(gstat)
library(snowfall)
source("Function_library.R")

# Test run
testrun <- nber_nodes_sim(seednum = 1,
                          nbpnts = 15,
                          plot_land = T)

# Run the simulation in parallel using snowfall for 1000 sims
sfInit(parallel = T, cpus = 5)
result <- sfClusterApplySR(x = 1:1000,
                           nbpnts = 15,
                           fun = nber_nodes_sim,
                           name = "exp_nodes_jul23",
                           restore = T)

# Stop cluster
sfStop()

# summary table
summary_tab <- data.frame(do.call("rbind",lapply(result,function(X){X$tab})))

# Save image
save.image(paste("exp_nodes",Sys.Date(),".RData",sep=""))
