# Supplementary material for: The relationship between least-cost and resistance distance
Source: PLoS One. 2017 Mar 28;12(3):e0174212. doi: 10.1371/journal.pone.0174212 (PMC5369686; doi:10.1371/journal.pone.0174212)
Supplement: S1 File — Compressed R scripts used to perform all the analyses mentioned in the “Materials and Methods” section. (ZIP) [file pone.0174212.s007.zip › Aggregation_experiment.R]

# Aggregation experiments

# Clear workspace
rm(list=ls())

# Load libraries
library(gdistance)
library(gstat)
library(snowfall)
source("Function_library.R")

# Test run
testrun <- aggregation_sims(params = list("dimension"= 100,
                                          "SA_range"= 20,
                                          "cell_agg" = 2,
                                          "nbins" = 2,
                                          "nbpnts" = 10,
                                          "seednum" = 1),
                            plot_land = T,
                            rm_dir = T)

# Make parameter df that has same the spatial dimension, but varying SA, Spatial aggregation,
# data ggregation and different seed numbers. The same number fo focal points, but randomly placed
N = 1000
params <- data.frame(1)
while(dim(params)[1] != N){
  params <- data.frame("dimension" = rep(1000,N),
                       "SA_range" = sample(x = 1:1000, size = N, replace = T),
                       "cell_agg" = sample(x = 2:20, size = N, replace = T),
                       "nbins" = sample(x = 2:20, size = N, replace = T),
                       "nbpnts" = 15,
                       "seednum" = 1:N)
  params <- unique(params)
}

# Turn params df into a list
params <- apply(X = params, 1, FUN = list)
params <- lapply(X = params, FUN = unlist)

# Run using parallel


# Run aggregation_sims in parallel using snowfall
sfInit(parallel = T, cpus = 5)
result <- sfClusterApplySR(x = params,
                           fun = aggregation_sims,
                           name = "exp_agg_jul24",
                           restore = T)

# Stop cluster
sfStop()

# Save image
save.image(paste("exp_agg",Sys.Date(),".RData",sep=""))

# summary table
summary_tab <- data.frame(do.call("rbind",lapply(result,function(X){X$tab})))
